# Supplementary material for: Synthesis of Porous Materials on Hybrid Wormlike Micelles of Zwitterionic and Anionic Surfactants for Efficient Oilfield Wastewater Treatment
Source: Gels. 2025 Sep 5;11(9):714. doi: 10.3390/gels11090714 (PMC12469700; doi:10.3390/gels11090714)
Supplement: Supplementary file 1 [file gels-11-00714-s001.zip]

Archive with 1 entries (1 files):
- gels-3818395-supplementary.pdf
